# Supplementary material for: Joining forces: a complex cardio-obstetrics case report of severe ergometrine-induced vasospasm
Source: Eur Heart J Case Rep. 2025 Feb 18;9(3):ytaf087. doi: 10.1093/ehjcr/ytaf087 (PMC11879452; doi:10.1093/ehjcr/ytaf087)
Supplement: ytaf087_Supplementary_Data [file ytaf087_supplementary_data.zip]

Archive with 7 entries (7 files):
- Legend for Supplementary Materials.docx
- Video S1.mp4
- Video S2.1.mp4
- Video S2.2.mp4
- Video S2.3.mp4
- Video S2.4.mp4
- Video S2.5.mp4
